# Supplementary material for: Unlocking the Long-Term Effectiveness of Benralizumab in Severe Eosinophilic Asthma: A Three-Year Real-Life Study
Source: J Clin Med. 2024 May 20;13(10):3013. doi: 10.3390/jcm13103013 (PMC11122375; doi:10.3390/jcm13103013)
Supplement: Supplementary file 1 [file jcm-13-03013-s001.zip]

Archive with 1 entries (1 files):
- jcm-2905365-supplementary.pdf
